# Supplementary material for: The Effect of High-Temperature Heating on Amounts of Bioactive Compounds and Antiradical Properties of Refined Rapeseed Oil Blended with Rapeseed, Coriander and Apricot Cold-Pressed Oils
Source: Foods. 2024 Jul 25;13(15):2336. doi: 10.3390/foods13152336 (PMC11311388; doi:10.3390/foods13152336)
Supplement: Supplementary file 1 [file foods-13-02336-s001.zip]

Archive with 2 entries (2 files):
- Table S1-fatty acids.pdf
- Table S2-tocochromanols.pdf
